# Supplementary material for: Cryptococcal antigen positivity combined with the percentage of HIV-seropositive samples with CD4 counts <100 cells/μl identifies districts in South Africa with advanced burden of disease
Source: PLoS One. 2018 Jun 12;13(6):e0198993. doi: 10.1371/journal.pone.0198993 (PMC5997320; doi:10.1371/journal.pone.0198993)
Supplement: S1 Table — (XLSX) [file pone.0198993.s001.xlsx]

## Sheet: Figure 1 data
MONTH	AUTO-AGGLUTINATION; RESULT INCONCLUSIVE	NEGATIVE	POSITIVE	TOTAL SAMPLES	% CRAG POSITIVITY
2016-07-01	1	10931	604	11536	0.0523578
2016-08-01	1	16135	1031	17167	0.0600571
2016-09-01		24735	1321	26056	0.0506985
2016-10-01		28080	1519	29599	0.0513193
2016-11-01		27531	1604	29135	0.0550541
2016-12-01		23163	1014	24177	0.0419407
2017-01-01		26480	1511	27991	0.0539816
2017-02-01		24946	1475	26421	0.0558268
2017-03-01		28050	1777	29827	0.0595769
2017-04-01		21960	1459	23419	0.0622998
Total		232011	13315	245326	0.0542747

## Sheet: Figure 2 data
PROVINCE	AUTO-AGGLUTINATION; RESULT INCONCLUSIVE	NEGATIVE	POSITIVE	TOTAL SAMPLES	% CRAG POSITIVITY		PROVINCE	<=100	>100	TOTAL SAMPLES	% <=100 cells/µl
EASTERN CAPE	2	29789	1817	31608	0.0574854		EASTERN CAPE	34094	292041	326135	0.10454
FREE STATE		12706	476	13182	0.0361098		FREE STATE	16891	147817	164708	0.102551
GAUTENG		61549	3495	65044	0.0537329		GAUTENG	80441	559794	640235	0.125643
KWAZULU-NATAL		45215	3545	48760	0.072703		KWAZULU-NATAL	70751	910404	981155	0.0721099
LIMPOPO		21726	1143	22869	0.0499803		LIMPOPO	27483	182286	209769	0.131016
MPUMALANGA		22702	1127	23829	0.0472953		MPUMALANGA	29185	252010	281195	0.103789
NORTH WEST		16479	659	17138	0.0384526		NORTH WEST	23000	161740	184740	0.124499
NORTHERN CAPE		4255	106	4361	0.0243064		NORTHERN CAPE	6010	51286	57296	0.104894
WESTERN CAPE		17532	947	18479	0.0512474		WESTERN CAPE	19851	174253	194104	0.10227
NATIONAL	2	231953	13315	245270	0.0542871		Grand Total	307706	2731631	3039337	0.101241

## Sheet: Figure 3 and 4 data
DISTRICT_NAME	AUTO-AGGLUTINATION; RESULT INCONCLUSIVE	NEGATIVE	POSITIVE	TOTAL SAMPLES	% CRAG POSITIVITY	% CD4 <=100
ALFRED NZO		2856	100	2956	0.0338295	0.0730789
AMAJUBA		2280	151	2431	0.0621144	0.0907001
AMATHOLE	1	3016	176	3193	0.0551206	0.106362
BOJANALA PLATINUM		6256	201	6457	0.031129	0.126581
BUFFALO CITY METRO	1	4959	417	5377	0.0775525	0.112222
CAPE WINELANDS		1941	163	2104	0.0774715	0.106691
CAPRICORN		6169	356	6525	0.0545594	0.11601
CENTRAL KAROO		215	6	221	0.0271493	0.102068
CHRIS HANI		4092	232	4324	0.053654	0.117885
CITY OF CAPE TOWN METRO		11970	583	12553	0.0464431	0.10301
CITY OF JOHANNESBURG METRO		23988	1658	25646	0.0646495	0.129874
CITY OF TSHWANE METRO		12618	483	13101	0.0368674	0.128318
DR KENNETH KAUNDA		3830	243	4073	0.0596612	0.114431
DR RUTH SEGOMOTSI MOMPATI		2192	64	2256	0.0283688	0.116618
EDEN		1759	78	1837	0.0424605	0.104794
EHLANZENI		10543	522	11065	0.0471758	0.112833
EKURHULENI METRO		16161	889	17050	0.0521408	0.11807
ETHEKWINI METRO		16790	1326	18116	0.073195	0.0736383
FEZILE DABI		2310	97	2407	0.0402991	0.107976
FRANCES BAARD		2044	54	2098	0.0257388	0.10601
GERT SIBANDE		6456	381	6837	0.0557262	0.0832017
GREATER SEKHUKHUNE		3814	188	4002	0.0469765	0.154403
HARRY GWALA		1594	101	1695	0.059587	0.0868675
ILEMBE		2639	211	2850	0.0740351	0.0729702
JOE GQABI		1755	68	1823	0.0373012	0.0921998
JOHN TAOLO GAETSEWE		950	22	972	0.0226337	0.102708
LEJWELEPUTSWA		3121	150	3271	0.0458575	0.106871
MANGAUNG METRO		3591	85	3676	0.023123	0.113655
MOPANI		3993	201	4194	0.0479256	0.132635
NAMAKWA		181	13	194	0.0670103	0.0773406
NELSON MANDELA BAY METRO		5535	450	5985	0.075188	0.13243
NGAKA MODIRI MOLEMA		4201	151	4352	0.0346967	0.138457
NKANGALA		5703	224	5927	0.0377931	0.118183
O R TAMBO		5732	249	5981	0.0416318	0.0953602
OVERBERG		814	52	866	0.0600462	0.0943809
PIXLEY KA SEME		620	5	625	0.008	0.106483
SARAH BAARTMAN		1844	125	1969	0.063484	0.105972
SEDIBENG		4451	176	4627	0.0380376	0.105304
THABO MOFUTSANYANA		3327	136	3463	0.0392723	0.0886194
UGU		3092	189	3281	0.0576044	0.0730047
UMGUNGUNDLOVU		3809	258	4067	0.0634374	0.0607236
UMKHANYAKUDE		2829	276	3105	0.0888889	0.0599472
UMZINYATHI		1929	145	2074	0.0699132	0.075444
UTHUKELA		2456	165	2621	0.0629531	0.0584665
UTHUNGULU		3746	383	4129	0.0927585	0.0765378
VHEMBE		3876	210	4086	0.051395	0.133043
WATERBERG		3874	188	4062	0.0462826	0.135022
WEST COAST		833	65	898	0.0723831	0.0881734
WEST RAND		4331	289	4620	0.0625541	0.145726
XHARIEP		357	8	365	0.0219178	0.0984466
ZF MGCAWU		460	12	472	0.0254237	0.113769
ZULULAND		4051	340	4391	0.0774311	0.0827569
NATIONAL	2	231953	13315	245270	0.0542871
